# Supplementary material for: Coelenterazine Indicators for the Specific Imaging of Human and Bovine Serum Albumins
Source: Sensors (Basel). 2023 Jun 29;23(13):6020. doi: 10.3390/s23136020 (PMC10346935; doi:10.3390/s23136020)
Supplement: Supplementary file 1 [file sensors-23-06020-s001.zip]

Archive with 1 entries (1 files):
- sensors-2436798-supplementary.pdf
